# Supplementary material for: Genotyping and Molecular Diagnosis of Hepatitis A Virus in Human Clinical Samples Using Multiplex PCR-Based Next-Generation Sequencing
Source: Microorganisms. 2022 Jan 4;10(1):100. doi: 10.3390/microorganisms10010100 (PMC8779169; doi:10.3390/microorganisms10010100)
Supplement: Supplementary file 1 [file microorganisms-10-00100-s001.zip]

Archive with 1 entries (1 files):
- microorganisms-1457695-supplementary.pdf
